# Supplementary material for: Lower Health Risks of Potentially Toxic Metals after Transplantation of Aquacultural Farmed Mussels from a Polluted Site to Unpolluted Sites: A Biomonitoring Study in the Straits of Johore
Source: Foods. 2023 May 11;12(10):1964. doi: 10.3390/foods12101964 (PMC10217254; doi:10.3390/foods12101964)
Supplement: Supplementary file 1 [file foods-12-01964-s001.zip]

Archive with 1 entries (1 files):
- foods-2367761-supplementary.pdf
